# Supplementary material for: Optimal Environmental Siting of Future Wind Turbines in the North Sea
Source: Environ Sci Technol. 2024 Dec 19;58(52):22944–52. doi: 10.1021/acs.est.4c03861 (PMC11697346; doi:10.1021/acs.est.4c03861)
Supplement: Supplementary file 1 — es4c03861_si_001.xlsx [file es4c03861_si_001.xlsx]

## Sheet: Data
						Material demand						Life cycle impact categories
					Others			Water depth-driven	Distance from shore-driven			Others			Water depth-driven				Distance from shore-driven
	EEZ	Nominal capacity (MW)	Water depth (m)	Distance from shore (km)	Steel	Cu	Al	Steel	Steel	Cu	Al	climate change, GWP100	marine ecotoxicity, METPinf	marine eutrophication, MEP	climate change, GWP100	marine ecotoxicity, METPinf	marine eutrophication, MEP	metal depletion, MDP	climate change, GWP100	marine ecotoxicity, METPinf	marine eutrophication, MEP
2020	Belgian Exclusive Economic Zone	6.50823	-30.25	11.94	99.2551	20.0876	2.61902	3.69724	0.168	0.155	0.012	7.63235	709.236	0.00289057	1.81628	70.0732	0.000508248	0.526763	0.535995	8.03829	0.000103954
2040		15.5861	-30.25	11.94	96.4012	10.5509	2.0122	6.17537	0.168	0.155	0.012	7.28673	639.71	0.00251521	1.7912	70.0837	0.000501309	0.527225	0.336664	5.02826	6.57903e-05
2020	Danish Exclusive Economic Zone	6.50823	-42.85	76.69	99.2551	20.0876	2.61902	3.69724	0.168	0.155	0.012	7.63235	709.236	0.00289057	1.81628	70.0732	0.000508248	0.526763	0.535995	8.03829	0.000103954
2040		15.5861	-42.85	76.69	96.4012	10.5509	2.0122	6.17537	0.168	0.155	0.012	7.28673	639.71	0.00251521	1.7912	70.0837	0.000501309	0.527225	0.336664	5.02826	6.57903e-05
2020	Dutch Exclusive Economic Zone	6.50823	-36.45	67.42	99.2551	20.0876	2.61902	3.69724	0.168	0.155	0.012	7.63235	709.236	0.00289057	1.81628	70.0732	0.000508248	0.526763	0.535995	8.03829	0.000103954
2040		15.5861	-36.45	67.42	96.4012	10.5509	2.0122	6.17537	0.168	0.155	0.012	7.28673	639.71	0.00251521	1.7912	70.0837	0.000501309	0.527225	0.336664	5.02826	6.57903e-05
2020	French Exclusive Economic Zone	6.50823	-31.95	56.71	99.2551	20.0876	2.61902	3.69724	0.168	0.155	0.012	7.63235	709.236	0.00289057	1.81628	70.0732	0.000508248	0.526763	0.535995	8.03829	0.000103954
2040		15.5861	-31.95	56.71	96.4012	10.5509	2.0122	6.17537	0.168	0.155	0.012	7.28673	639.71	0.00251521	1.7912	70.0837	0.000501309	0.527225	0.336664	5.02826	6.57903e-05
2020	German Exclusive Economic Zone	6.50823	-36.59	68.5	99.2551	20.0876	2.61902	3.69724	0.168	0.155	0.012	7.63235	709.236	0.00289057	1.81628	70.0732	0.000508248	0.526763	0.535995	8.03829	0.000103954
2040		15.5861	-36.59	68.5	96.4012	10.5509	2.0122	6.17537	0.168	0.155	0.012	7.28673	639.71	0.00251521	1.7912	70.0837	0.000501309	0.527225	0.336664	5.02826	6.57903e-05
2020	Norwegian Exclusive Economic Zone	6.50823	-68.51	50.07	99.2551	20.0876	2.61902	3.69724	0.168	0.155	0.012	7.63235	709.236	0.00289057	1.81628	70.0732	0.000508248	0.526763	0.535995	8.03829	0.000103954
2040		15.5861	-68.51	50.07	96.4012	10.5509	2.0122	6.17537	0.168	0.155	0.012	7.28673	639.71	0.00251521	1.7912	70.0837	0.000501309	0.527225	0.336664	5.02826	6.57903e-05
2020	United Kingdom Exclusive Economic Zone	6.50823	-59.77	66.26	99.2551	20.0876	2.61902	3.69724	0.168	0.155	0.012	7.63235	709.236	0.00289057	1.81628	70.0732	0.000508248	0.526763	0.535995	8.03829	0.000103954
2040		15.5861	-59.77	66.26	96.4012	10.5509	2.0122	6.17537	0.168	0.155	0.012	7.28673	639.71	0.00251521	1.7912	70.0837	0.000501309	0.527225	0.336664	5.02826	6.57903e-05
2020	The North Sea	6.50823	-43.7671	56.7986	99.2551	20.0876	2.61902	3.69724	0.168	0.155	0.012	7.63235	709.236	0.00289057	1.81628	70.0732	0.000508248	0.526763	0.535995	8.03829	0.000103954
2040		15.5861	-43.7671	56.7986	96.4012	10.5509	2.0122	6.17537	0.168	0.155	0.012	7.28673	639.71	0.00251521	1.7912	70.0837	0.000501309	0.527225	0.336664	5.02826	6.57903e-05
